# Supplementary material for: Mammal-infecting DNA viruses identified in lemurs and rodents in Madagascar mirror the evolutionary history of their hosts
Source: Microb Genom. 2026 May 22;12(5):001728. doi: 10.1099/mgen.0.001728 (PMC13196890; doi:10.1099/mgen.0.001728)
Supplement: Supplementary Material 2. [file mgen-12-01728-s002.xlsx]

## Sheet: Sheet1
Supplementary Data, Sheet 1: Summary of virus sequence accession numbers with genus, species and name details. Additional information includes SRA data and sampling.
Accession	Family	Species	Name	Isolate	SRA Accession	BioProject Accession	BioSample Accession	Location	Lat Lon	Host	Isolation Source	Collection Date
PX705244	Adenoviridae	Mastadenovirus lamiae	mouse lemur adenovirus 1	MNB22_047_46	SRR34496783	PRJNA1290322	SAMN49916487	Madagascar: Manombo Special Reserve	23.08463297 S 47.75744397 E	Microcebus sp.	Microcebus sp. oral swab	2022-10-24 17:00:00
PX705247	Adenoviridae	(proposed species) Mastadenovirus rattasiense	black rat adenovirus 1	MNB22_113_695	SRR34496696	PRJNA1290322	SAMN49916550	Madagascar: Manombo Special Reserve	22.97178 S 47.75272 E	Rattus rattus	Rattus rattus oral swab	2022-11-03 17:00:00
PX705252	Circoviridae	Circovirus new sp1	madalem circovirus 1	MNB22_048_18166	SRR34496772	PRJNA1290322	SAMN49916488	Madagascar: Manombo Special Reserve	23.09693903 S 47.75457803 E	Microcebus sp.	Microcebus sp. oral swab	2022-10-26
PX705258	Circoviridae	Circovirus new sp2	madanes circovirus 1	MNB22_095_2847	SRR34496597	PRJNA1290322	SAMN49916533	Madagascar: Manombo Special Reserve	23.02876 S 47.73153 E	Rattus rattus	Rattus rattus oral swab	2022-11-02
PX705264	Circoviridae	Circovirus new sp2	madanes circovirus 1	MNB23_259_814	SRR34496654	PRJNA1290322	SAMN49916652	Madagascar: Manombo Special Reserve	23.00530556 S 47.71266667 E	Eliurus webbi	Eliurus webbi oral swab	2023-07-17 17:00:00
PX705265	Circoviridae	Circovirus new sp2	madanes circovirus 1	MNB23_267_4974	SRR34496646	PRJNA1290322	SAMN49916659	Madagascar: Manombo Special Reserve	23.00491667 S 47.73222222 E	Eliurus webbi	Eliurus webbi oral swab	2023-07-18 17:00:00
PX705242	Orthoherpesviridae	Muromegalovirus muridbeta2	black rat herpesvirus 1	MNB22_046_54	SRR34496678	PRJNA1290322	SAMN49916486	Madagascar: Manombo Special Reserve	23.092721 S 47.754917 E	Rattus rattus	Rattus rattus oral swab	2022-10-23 17:00:00
PX705243	Orthoherpesviridae	Herpesvirus new sp1	lemur herpesvirus 1	MNB22_047_4	SRR34496783	PRJNA1290322	SAMN49916487	Madagascar: Manombo Special Reserve	23.08463297 S 47.75744397 E	Microcebus sp.	Microcebus sp. oral swab	2022-10-24 17:00:00
PX705246	Orthoherpesviridae	Herpesvirus new sp2	tufted-tailed rat herpesvirus 1	MNB22_092_40	SRR34496600	PRJNA1290322	SAMN49916530	Madagascar: Manombo Special Reserve	23.00138298 S 47.71444296 E	Eliurus minor	Eliurus minor oral swab	2022-10-31 17:00:00
PX705249	Orthoherpesviridae	Herpesvirus new sp1	lemur herpesvirus 1	MNB23_193_1	SRR34496765	PRJNA1290322	SAMN49916593	Madagascar: Manombo Special Reserve	23.08547222 S 47.75702778 E	Microcebus sp.	Microcebus sp. oral swab	2023-07-11 17:00:00
PZ014654	Orthoherpesviridae	Herpesvirus new sp3	black rat herpesvirus 2	MNB22_058_315	SRR34496635	PRJNA1290322	SAMN49916498	Madagascar: Manombo Special Reserve	23.11099598 S 47.75050803 E	Rattus rattus	Rattus rattus oral swab	2022-10-26
PX705250	Papillomaviridae	Avahi papillomavirus 2 (new sp)	Avahi papillomavirus 2	MNB22_036_160	SRR34496785	PRJNA1290322	SAMN49916477	Madagascar: Manombo Special Reserve	23.1103 S 47.75022 E	Avahi sp.	Avahi sp. oral swab	2022-10-22 17:00:00
PX705253	Papillomaviridae	Iotapapillomavirus 1	Rattus rattus papillomavirus 1	MNB22_051_847	SRR34496739	PRJNA1290322	SAMN49916491	Madagascar: Manombo Special Reserve	23.092721 S 47.754917 E	Rattus rattus	Rattus rattus oral swab	2022-10-24 17:00:00
PX705254	Papillomaviridae	Avahi papillomavirus 1 (new sp)	Avahi papillomavirus 1	MNB22_052_2803	SRR34496728	PRJNA1290322	SAMN49916492	Madagascar: Manombo Special Reserve	23.10768 S 47.7511 E	Avahi sp.	Avahi sp. oral swab	2022-10-24 17:00:00
PX705256	Papillomaviridae	Pipapillomavirus 2	Rattus rattus papillomavirus 2	MNB22_058_698	SRR34496635	PRJNA1290322	SAMN49916498	Madagascar: Manombo Special Reserve	23.11099598 S 47.75050803 E	Rattus rattus	Rattus rattus oral swab	2022-10-26
PX705257	Papillomaviridae	Varecia variegata papillomavirus 2	Varecia variegata papillomavirus 2	MNB22_082_454	SRR34496610	PRJNA1290322	SAMN49916521	Madagascar: Manombo Special Reserve	Critically endangered species	Varecia variegata	Varecia variegata oral swab	2022-10-31
PX705259	Papillomaviridae	Pipapillomavirus 2	Rattus rattus papillomavirus 3	MNB22_098_824	SRR34496712	PRJNA1290322	SAMN49916536	Madagascar: Manombo Special Reserve	23.00493004 S 47.74451296 E	Rattus rattus	Rattus rattus oral swab	2022-11-01 17:00:00
PX705260	Papillomaviridae	Varecia variegata papillomavirus 2	Varecia variegata papillomavirus 2	MNB22_106_25	SRR34496703	PRJNA1290322	SAMN49916544	Madagascar: Manombo Special Reserve	Critically endangered species	Varecia variegata	Varecia variegata oral swab	2022-11-04
PX705262	Papillomaviridae	Varecia variegata papillomavirus 2	Microcebus papillomavirus 1	MNB23_211_572	SRR34496747	PRJNA1290322	SAMN49916609	Madagascar: Manombo Special Reserve	23.09105556 S 47.75475 E	Microcebus sp.	Microcebus sp. oral swab	2023-07-14
PX705263	Papillomaviridae	Iotapapillomavirus 1	Rattus rattus papillomavirus 1	MNB23_230_425	SRR34496731	PRJNA1290322	SAMN49916624	Madagascar: Manombo Special Reserve	23.09025 S 47.75488889 E	Rattus rattus	Rattus rattus oral swab	2023-07-13 17:00:00
PX705241	Parvoviridae	Bocaparvovirus new sp1	black rat bocaparvovirus 1	MNB22_043_900	SRR34496711	PRJNA1290322	SAMN49916483	Madagascar: Manombo Special Reserve	23.092721 S 47.754917 E	Rattus rattus	Rattus rattus oral swab	2022-10-23 17:00:00
PX705245	Parvoviridae	Dependoparvovirus new sp1	mouse lemur dependoparvovirus 1	MNB22_047_5009	SRR34496783	PRJNA1290322	SAMN49916487	Madagascar: Manombo Special Reserve	23.08463297 S 47.75744397 E	Microcebus sp.	Microcebus sp. oral swab	2022-10-24 17:00:00
PX705248	Parvoviridae	Dependoparvovirus new sp 2, with PQ678064	black rat dependoparvovirus 1	MNB22_113_1285	SRR34496696	PRJNA1290322	SAMN49916550	Madagascar: Manombo Special Reserve	22.97178 S 47.75272 E	Rattus rattus	Rattus rattus oral swab	2022-11-03 17:00:00
PX705251	Polyomaviridae	Polyomavirus new sp1	Avahi polyomavirus 1	MNB22_037_924	SRR34496784	PRJNA1290322	SAMN49916478	Madagascar: Manombo Special Reserve	23.1103 S 47.75022 E	Avahi sp.	Avahi sp. oral swab	2022-10-22 17:00:00
PX705255	Polyomaviridae	Polyomavirus new sp1	Avahi polyomavirus 1	MNB22_054_4306	SRR34496660	PRJNA1290322	SAMN49916494	Madagascar: Manombo Special Reserve	23.10768 S 47.7511 E	Avahi sp.	Avahi sp. oral swab	2022-10-24 17:00:00
PX705261	Polyomaviridae	Alphapolyomavirus ranorvegicus	Rattus rattus polyomavirus 1	MNB22_112_1446	SRR34496697	PRJNA1290322	SAMN49916549	Madagascar: Manombo Special Reserve	22.97178 S 47.75272 E	Rattus rattus	Rattus rattus oral swab	2022-11-03 17:00:00

## Sheet: Sheet2
Supplementary Data, Sheet 2. CheckV results for all sequences characterized in this study.
Accession	Name	Accession Length	AAI Expected Length	AAI Completeness	AAI Confidence	AAI Error	AAI Number of Hits	AAI Top Hit	AAI ID	AAI Alignment Fraction	HMM Completeness (Lower)	HMM Completeness (Upper)	HMM Number of Hits	kmer Freq
PX705241	black rat bocaparvovirus 1	5396	5204.18	100	high	1.52052	12	GCA_001560965.1	83.94	94.24	96.4816	100	3	1.02
PX705242	black rat herpesvirus 1	212811	230138	92.471	high	1.36479	1	GCA_000844625.1	74.36	91.45	90.4544	100	62	1
PX705243	lemur herpesvirus 1	121825	141931	85.8339	high	4.62026	22	GCA_000839425.1	47.5	78.03	57.6165	99.0074	58	1
PX705244	mouse lemur adenovirus 1	36366	33825.1	100	high	3.54346	54	GCA_001630005.1	60.97	61.93	93.4758	100	20	1
PX705245	mouse lemur dependoparvovirus 1	4704	5070.6	92.7701	high	4.86692	13	GCA_000846565.1	56.52	100	81.2222	100	2	1.03
PX705246	tufted-tailed rat herpesvirus 1	151713	223687	67.8239	high	4.00081	12	GCA_000859805.1	54.43	70.09	64.6307	94.9086	57	1
PX705247	black rat adenovirus 1	34458	33967.9	100	high	2.03459	48	GCA_000889615.1	71.38	88.05	84.2093	100	17	1
PX705248	black rat dependoparvovirus 1	4353	5111.64	85.1586	high	3.86428	9	GCA_000846565.1	49.65	100	75.1637	100	2	1.01
PX705249	lemur herpesvirus 1	121961	141931	85.9297	high	4.62026	22	GCA_000839425.1	47.5	78.03	57.6814	99.0582	58	1
PX705250	Avahi papillomavirus 2	7181	7576.63	94.7782	high	4.65404	480	GCA_003033155.1	46.02	95.09	89.0965	99.8009	5	1
PX705251	Avahi polyomavirus 1	5197	5134.89	100	high	2.71303	108	GCA_004130695.1	65.04	100	95.3254	100	3	1
PX705252	madalem circovirus 1	1862	1953.41	95.3206	high	4.50195	117	GCA_004046095.1	56.79	100	70.5177	100	2	1
PX705253	Rattus rattus papillomavirus 1	7777	7716.11	100	high	1.67015	5	GCA_003179075.1	82.8	97.98	96.4836	100	6	1
PX705254	Avahi papillomavirus 1	7513	7571.99	99.221	medium	6.67699	487	DTR_038116	50.97	96.04	93.2098	100	6	1
PX705255	Avahi polyomavirus 1	5198	5134.91	100	high	2.71303	108	GCA_004130695.1	65.04	100	95.3454	100	3	1
PX705256	Rattus rattus papillomavirus 2	7631	7445.08	100	high	2.64972	215	GCA_003178555.1	69.27	98.31	94.6735	100	6	1
PX705257	Varecia variegata papillomavirus 2	7715	7554.59	100	high	2.63596	481	DTR_645270	47.39	100	95.7154	100	6	1
PX705258	madanes circovirus 1	2105	1969.23	100	high	4.50195	46	GCA_004787955.1	53.02	100	79.7208	100	2	1
PX705259	Rattus rattus papillomavirus 3	7363	7487.87	98.3324	high	1.25849	8	GCA_003589765.1	96.13	100	91.3479	100	6	1
PX705260	Varecia variegata papillomavirus 2	7721	7554.82	100	medium	6.67699	481	GCA_004289315.1	48.4	94.33	95.7917	100	6	1
PX705261	Rattus rattus polyomavirus 1	5312	5221.5	100	high	1.25849	17	GCA_001184865.1	96.23	100	97.4321	100	3	1
PX705262	Microcebus papillomavirus 1	7643	7549.36	100	high	2.63596	480	DTR_490177	46.85	100	94.8217	100	6	1
PX705263	Rattus rattus papillomavirus 1	7780	7723.92	100	high	1.67015	6	GCA_003179075.1	82.84	97.98	96.5236	100	6	1
PX705264	madanes circovirus 1	2105	1968.93	100	high	4.50195	46	GCA_004787955.1	53.14	100	79.7208	100	2	1
PX705265	madanes circovirus 1	2105	1970.43	100	high	4.50195	46	GCA_004787955.1	52.86	100	79.7208	100	2	1
PZ014654	black rat herpesvirus 2	131431	142523	92.2174	medium	6.24604	22	GCA_004786595.1	38.5	71.87	62.4882	100	56	1

## Sheet: Sheet3
Supplementary Data, Sheet 3. L1 nucleotide similarity of papillomaviruses identified in this study and related sequences computed with SDT
PX705257 Varecia variegata papillomavirus 2	100.001
PX705260 Varecia variegata papillomavirus 2	100.001	100.001
OP376965 Varecia variegata papillomavirus 2	97.701	97.701	100.001
OP376966 Varecia variegata papillomavirus 2	97.601	97.601	99.601	100.001
OR734655 Varecia variegata papillomavirus 2	97.401	97.401	98.301	98.201	100.001
OR734656 Varecia variegata papillomavirus 2	97.401	97.401	98.301	98.201	100.001	100.001
PX705262 Microcebus papillomavirus 1	71.501	71.501	71.301	71.101	71.201	71.201	100.001
OR734654 Varecia rubra papillomavirus 1	67.601	67.601	67.401	67.401	67.301	67.301	67.501	100.001
OP376964 Varecia variegata papillomavirus 1	62.901	62.901	62.801	62.801	62.901	62.901	63.301	64.101	100.001
PX705256 Rattus rattus papillomavirus 2	62.401	62.401	62.001	62.001	61.901	61.901	63.101	64.601	62.001	100.001
GQ180114 Pipapillomavirus 2	63.401	63.401	63.401	63.401	63.401	63.401	65.001	63.801	62.901	72.501	100.001
MH892425	62.601	62.601	62.901	62.801	62.601	62.601	65.701	64.801	62.901	73.701	83.601	100.001
PX705259 Rattus rattus papillomavirus 3	63.001	63.001	63.301	63.001	62.601	62.601	65.401	63.801	62.501	72.401	84.301	88.701	100.001
DQ269468 Pipapillomavirus 2	60.501	60.501	60.801	60.801	60.601	60.601	64.101	61.001	60.801	71.001	72.801	73.701	73.701	100.001
HQ625440 Pipapillomavirus 2	63.101	63.101	63.701	63.701	62.601	62.601	64.901	64.301	61.601	71.101	73.801	74.501	72.601	73.301	100.001
DQ664501 Pipapillomavirus 2	62.801	62.801	63.601	63.501	62.701	62.701	63.401	63.501	62.201	72.501	74.001	74.901	73.801	72.401	72.801	100.001
GU808564 Pipapillomavirus 2	64.601	64.601	64.601	64.401	64.301	64.301	66.601	63.201	61.601	71.601	73.001	74.401	73.001	71.901	73.201	73.701	100.001
HG530538 Pipapillomavirus 1	62.301	62.301	62.401	62.301	62.301	62.301	65.701	65.801	62.601	67.701	68.401	69.001	67.701	68.501	69.301	67.301	68.301	100.001
HG939559 Pipapillomavirus 1	63.101	63.101	63.201	63.101	63.101	63.101	63.301	64.501	62.301	68.501	67.301	67.601	66.901	69.101	68.201	69.101	67.301	75.501	100.001
HQ625441 Iotapapillomavirus 1	57.001	57.001	57.001	56.901	56.601	56.601	57.901	58.301	56.201	57.201	59.601	57.901	58.701	58.001	58.501	58.901	58.101	57.601	57.801	100.001
MH892423	57.001	57.001	56.701	56.601	56.501	56.501	57.901	58.001	56.601	56.701	59.301	58.001	58.701	58.001	58.401	58.601	58.101	57.701	57.801	98.301	100.001
PX705253 Rattus rattus papillomavirus 1	57.801	57.801	58.001	57.901	57.801	57.801	59.201	58.601	57.001	55.901	58.501	58.801	58.501	57.901	58.101	56.901	59.501	58.001	56.901	81.801	81.601	100.001
PX705263 Rattus rattus papillomavirus 1	57.801	57.801	58.001	57.901	57.801	57.801	59.301	58.601	57.101	56.001	58.501	58.901	58.501	58.101	58.101	57.001	59.301	58.101	56.901	81.701	81.401	99.701	100.001
MRU01834 Iotapapillomavirus 1	57.501	57.501	57.901	57.801	57.601	57.601	56.901	59.101	56.801	57.801	57.701	59.101	58.301	59.101	58.501	58.601	58.301	58.501	57.401	71.401	71.601	71.101	71.201	100.001
JF755418 Iotapapillomavirus 2	59.801	59.801	60.301	60.301	60.201	60.201	62.101	58.701	57.901	58.201	58.601	60.101	59.201	59.001	58.801	58.901	59.901	59.101	59.001	67.501	67.301	68.901	68.901	66.701	100.001
KC020689 Dyosigmapapillomavirus 1	58.901	58.901	59.301	59.401	59.101	59.101	58.101	58.501	57.101	58.201	58.701	58.601	58.201	59.901	59.901	58.201	59.601	58.001	58.901	60.901	61.001	59.701	59.601	59.101	61.101	100.001
PX705254 Avahi papillomavirus 1	59.701	59.701	59.901	60.101	60.701	60.701	62.701	60.601	59.901	59.201	60.301	61.301	61.701	57.701	62.401	58.901	60.501	58.501	59.301	60.301	60.101	60.601	60.701	58.101	61.301	65.901	100.001
KP861980 Alouatta guariba papillomavirus 1	60.601	60.601	59.901	59.901	59.901	59.901	61.801	61.101	58.301	58.501	57.901	58.901	58.601	58.201	58.201	57.801	59.301	57.901	59.301	57.901	58.301	58.401	58.601	56.601	60.801	58.201	59.401	100.001
PX705250 Avahi papillomavirus 2	60.501	60.501	60.201	60.101	60.201	60.201	62.301	59.201	58.001	59.501	58.301	57.801	57.801	57.101	58.101	58.001	59.801	59.801	59.301	59.901	59.901	60.801	61.001	59.801	61.101	58.001	60.901	64.201	100.001
	PX705257	PX705260	OP376965	OP376966	OR734655	OR734656	PX705262	OR734654	OP376964	PX705256	GQ180114	MH892425	PX705259	DQ269468	HQ625440	DQ664501	GU808564	HG530538	HG939559	HQ625441	MH892423	PX705253	PX705263	MRU01834	JF755418	KC020689	PX705254	KP861980	PX705250

## Sheet: Sheet4
Supplementary Data, Sheet 4. Large T antigen (LTag) nucleotide similarity of polyomaviruses identified in this study and related sequences computed with SDT
LC269980 Rhinolophus simulator polyomavirus 3	100.001
AB972945 Alphapolyomavirus dobsoniae	67.401	100.001
AB972944 Alphapolyomavirus ptevampyrus	68.201	75.701	100.001
AB972940 Alphapolyomavirus acelebensis	68.301	74.801	87.101	100.001
PX705255 Avahi polyomavirus 1	67.501	64.601	66.001	65.501	100.001
PX705251 Avahi polyomavirus 1	67.501	64.601	66.001	65.501	100.001	100.001
JX159987 Alphapolyomavirus apaniscus	66.201	63.901	65.101	63.701	66.001	66.001	100.001
GU989205 Alphapolyomavirus octihominis	67.701	67.201	65.701	65.701	65.601	65.601	71.901	100.001
FN356900 Alphapolyomavirus ponpygmaeus	67.301	66.201	65.901	64.501	67.301	67.301	71.001	84.801	100.001
PX705261 Rattus rattus polyomavirus 1	59.001	60.201	58.701	59.801	58.601	58.601	57.801	59.901	58.901	100.001
KR065724 Alphapolyomavirus ranorvegicus	59.901	58.701	59.601	59.601	58.301	58.301	58.101	59.501	58.601	89.801	100.001
MG654476 Alphapolyomavirus aflavicollis	59.001	57.201	59.801	58.301	58.401	58.401	57.101	59.101	59.501	78.501	78.101	100.001
MG70135 Alphapolyomavirus secumastomysis	59.401	60.401	60.101	59.101	60.301	60.301	58.901	58.401	58.401	66.301	66.301	66.701	100.001
JX036360 Alphapolyomavirus mauratus	60.401	61.501	60.601	59.701	59.201	59.201	58.201	59.401	58.901	66.201	66.001	65.201	78.001	100.001
	LC269980	AB972945	AB972944	AB972940	PX705255	PX705251	JX159987	GU989205	FN356900	PX705261	KR065724	MG654476	MG70135	JX036360

## Sheet: Sheet5
Supplementary Data, Sheet 5. Genome-wide nucleotide similarity of circoviruses identified in this study and related sequences computed with SDT.
PX705258 madanes circovirus 1	100.001
PX705264 madanes circovirus 1	97.301	100.001
PX705265 madanes circovirus 1	97.001	98.101	100.001
KY370034 Circovirus rongeur	59.601	60.001	59.901	100.001
KY370042 Circovirus kiore	58.201	58.201	57.901	76.501	100.001
KY370039 Circovirus roditore	59.601	59.601	59.701	74.901	71.601	100.001
MT610105 Circovirus miztli	58.301	58.101	57.901	64.901	65.601	61.701	100.001
MF497827 Circovirus gryzon	57.601	58.101	58.301	64.301	63.801	61.901	61.901	100.001
KY370029 Circovirus rosegador	57.601	57.601	58.401	61.601	62.001	60.901	60.101	64.901	100.001
KC241982 Circovirus canine	57.101	56.701	56.801	60.601	60.101	60.001	59.701	64.501	65.001	100.001
OM869597 Circovirus hirat	57.701	57.501	57.901	61.201	61.701	59.001	59.201	65.201	65.201	65.901	100.001
OQ599924 Circovirus ban	55.501	56.101	56.501	60.801	61.001	60.201	61.501	64.701	65.201	66.301	68.801	100.001
JX863737 Circovirus chauvesouris	57.201	58.201	57.901	56.301	55.401	56.201	58.001	55.801	56.101	57.301	55.801	56.601	100.001
KJ020099 Circovirus mink	56.401	56.401	56.101	56.801	57.601	55.301	55.401	55.501	56.201	55.501	56.701	57.301	65.001	100.001
MK986820 Circovirus porcine4	56.501	56.001	56.501	59.501	55.101	56.701	57.401	55.401	57.801	55.201	55.801	55.101	66.801	68.101	100.001
PX705252 madalem circovirus 1	54.601	53.801	54.101	56.301	57.601	56.901	54.901	55.901	55.001	56.101	56.401	57.801	60.501	63.801	62.501	100.001
	PX705258	PX705264	PX705265	KY370034	KY370042	KY370039	MT610105	MF497827	KY370029	KC241982	OM869597	OQ599924	JX863737	KJ020099	MK986820	PX705252

## Sheet: Sheet6
Supplementary Data, Sheet 6: Summary of the coverM data as binary value of presence / absence based on >75% genome coverage from read mapping.
Accession	Family	Species	Name	MNB22_036	MNB22_037	MNB22_038	MNB22_040	MNB22_041	MNB22_042	MNB22_043	MNB22_044	MNB22_045	MNB22_046	MNB22_047	MNB22_048	MNB22_049	MNB22_050	MNB22_051	MNB22_052	MNB22_053	MNB22_054	MNB22_055	MNB22_056	MNB22_057	MNB22_058	MNB22_059	MNB22_060	MNB22_061	MNB22_062	MNB22_063	MNB22_064	MNB22_065	MNB22_066	MNB22_067	MNB22_068	MNB22_069	MNB22_070	MNB22_071	MNB22_072	MNB22_073	MNB22_074	MNB22_075	MNB22_076	MNB22_077	MNB22_078	MNB22_079	MNB22_081	MNB22_082	MNB22_084
PX705244	Adenoviridae	Mastadenovirus lamiae	mouse lemur adenovirus 1	0	0	0	0	0	0	0	0	0	0	1	0	0	0	0	0	0	0	0	0	0	0	0	0	0	0	0	0	0	0	0	0	0	0	0	0	0	0	0	0	0	0	0	0	0	0
PX705247	Adenoviridae	(proposed species) Mastadenovirus rattasiense	black rat adenovirus 1	0	0	0	0	0	0	0	0	0	0	0	0	0	0	0	0	0	0	0	0	0	0	0	0	0	0	0	0	0	0	0	0	0	0	0	0	0	0	0	0	0	0	0	0	0	0
PX705252	Circoviridae	Circovirus new sp1	madalem circovirus 1	0	0	0	0	0	0	0	0	0	0	0	1	0	0	0	0	0	0	0	0	0	0	0	0	1	0	0	0	0	0	0	0	0	0	0	0	0	0	0	0	0	0	0	0	0	0
PX705258	Circoviridae	Circovirus new sp2	madanes circovirus 1	0	0	0	0	0	0	0	0	0	0	0	0	0	0	0	0	0	0	0	0	0	0	0	0	0	0	0	0	0	0	0	0	0	0	0	0	0	0	0	0	0	0	0	0	0	0
PX705242	Orthoherpesviridae	Muromegalovirus muridbeta2	black rat herpesvirus 1	0	0	0	0	0	0	0	0	0	1	0	0	0	0	0	0	0	0	1	0	0	0	0	0	0	0	0	0	0	0	0	0	0	0	0	0	0	0	0	0	0	0	0	0	0	0
PX705243	Orthoherpesviridae	Herpesvirus new sp1	lemur herpesvirus 1	0	0	0	0	0	0	0	0	0	0	1	0	0	0	0	0	0	0	0	0	0	0	0	0	0	0	0	0	0	0	0	0	0	0	0	0	0	0	0	0	0	0	0	0	0	0
PX705246	Orthoherpesviridae	Herpesvirus new sp2	tufted-tailed rat herpesvirus 1	0	0	0	0	0	0	0	0	0	0	0	0	0	0	0	0	0	0	0	0	0	0	0	0	0	0	0	0	0	0	0	0	0	0	0	0	0	0	0	0	0	0	0	0	0	0
PZ014654	Orthoherpesviridae	Herpesvirus new sp3	black rat herpesvirus 2	0	0	0	0	0	0	0	0	0	1	0	0	1	0	0	0	0	0	0	1	0	1	0	0	0	1	1	0	0	0	1	0	1	1	1	0	0	0	0	0	0	1	1	0	0	1
PX705250	Papillomaviridae	Avahi papillomavirus 2 (new sp)	Avahi papillomavirus 2	1	0	0	0	0	0	0	0	0	0	0	0	0	0	0	0	0	0	0	0	0	0	0	0	0	0	0	0	0	0	0	0	0	0	0	0	0	0	0	0	0	0	0	0	0	0
PX705254	Papillomaviridae	Avahi papillomavirus 1 (new sp)	Avahi papillomavirus 1	1	0	0	0	0	0	0	0	0	0	0	0	0	0	0	1	0	0	0	0	0	0	0	0	0	0	0	0	0	0	0	0	0	0	0	0	0	0	0	0	0	0	0	0	0	0
PX705256	Papillomaviridae	Pipapillomavirus 2	Rattus rattus papillomavirus 2	0	0	0	0	0	0	0	0	0	0	0	0	0	0	0	0	0	0	0	0	0	1	0	0	0	0	0	0	0	0	0	0	0	0	0	0	0	0	0	0	0	0	0	0	0	0
PX705259	Papillomaviridae	Pipapillomavirus 2	Rattus rattus papillomavirus 3	0	0	0	0	0	0	0	0	0	0	0	0	0	0	0	0	0	0	0	0	0	0	0	0	0	0	0	0	0	0	0	0	0	0	0	0	0	0	0	0	0	0	0	0	0	0
PX705260	Papillomaviridae	Varecia variegata papillomavirus 2	Varecia variegata papillomavirus 2	0	0	0	0	0	0	0	0	0	0	0	0	0	0	0	0	0	0	0	0	0	0	0	0	0	0	0	0	0	0	0	0	0	0	0	0	0	0	0	0	0	0	0	0	1	0
PX705262	Papillomaviridae	Varecia variegata papillomavirus 2	Microcebus papillomavirus 1	0	0	0	0	0	0	0	0	0	0	0	0	0	0	0	0	0	0	0	0	0	0	0	0	0	0	0	0	0	0	0	0	0	0	0	0	0	0	0	0	0	0	0	0	0	0
PX705263	Papillomaviridae	Iotapapillomavirus 1	Rattus rattus papillomavirus 1	0	0	0	0	0	0	0	0	0	0	0	0	0	0	1	0	0	0	0	0	0	0	0	0	0	0	0	0	0	0	0	0	0	0	0	0	0	0	0	0	0	0	0	0	0	0
PX705241	Parvoviridae	Bocaparvovirus new sp1	Black rat bocaparvovirus 1	0	0	0	0	0	0	1	0	0	0	0	0	0	0	0	0	0	0	0	0	0	0	0	0	0	0	0	0	0	0	0	0	0	0	0	0	0	0	0	0	0	0	0	0	0	0
PX705245	Parvoviridae	Dependoparvovirus new sp1	mouse lemur dependoparvovirus 1	0	0	0	0	0	0	0	0	0	0	1	0	0	0	0	0	0	0	0	0	0	0	0	0	0	0	0	0	0	0	0	0	0	0	0	0	0	0	0	0	0	0	0	0	0	0
PX705248	Parvoviridae	Dependoparvovirus new sp 2, with PQ678064	black rat dependoparvovirus 1	0	0	0	0	0	0	0	0	0	0	0	0	0	0	0	0	0	0	0	0	0	0	0	0	0	0	0	0	0	0	0	0	0	0	0	0	0	0	0	0	0	0	0	0	0	0
PX705255	Polyomaviridae	Polyomavirus new sp1	Avahi polyomavirus 1	1	1	0	0	0	0	0	0	0	0	0	0	0	0	0	0	0	1	0	0	0	0	0	0	0	0	0	0	0	0	0	0	0	0	0	0	0	0	0	0	0	0	0	0	0	0
PX705261	Polyomaviridae	Alphapolyomavirus ranorvegicus	Rattus rattus polyomavirus 1	0	0	0	0	0	0	0	0	0	0	0	0	0	0	0	0	0	0	0	0	0	0	0	0	0	0	0	0	0	0	0	0	0	0	0	0	0	0	0	0	0	0	0	0	0	0
[truncated: 145 more columns]

## Sheet: Sheet7
Supplementary Data, Sheet 7: Summary of vOTU detection frequency.
Accession	Family	Species	Name	Host	Number_Present	Sample_Number_per_Species	Detection Frequency
PX705244	Adenoviridae	Mastadenovirus lamiae	mouse lemur adenovirus 1	Microcebus sp.	1	27	0.037037
PX705247	Adenoviridae	(proposed species) Mastadenovirus rattasiense	black rat adenovirus 1	Rattus rattus	1	125	0.008
PX705252	Circoviridae	Circovirus new sp1	madalem circovirus 1	Microcebus sp.	2	27	0.0740741
PX705258	Circoviridae	Circovirus new sp2	madanes circovirus 1	Eliurus webbi	2	9	0.222222
PX705258	Circoviridae	Circovirus new sp2	madanes circovirus 1	Rattus rattus	1	125	0.008
PX705242	Orthoherpesviridae	Muromegalovirus muridbeta2	black rat herpesvirus 1	Rattus rattus	3	125	0.024
PX705243	Orthoherpesviridae	Herpesvirus new sp1	lemur herpesvirus 1	Microcebus sp.	2	27	0.0740741
PX705246	Orthoherpesviridae	Herpesvirus new sp2	tufted-tailed rat herpesvirus 1	Eliurus minor	1	5	0.2
PZ014654	Orthoherpesviridae	Herpesvirus new sp3	black rat herpesvirus 2	Rattus rattus	22	125	0.176
PX705250	Papillomaviridae	Avahi papillomavirus 2 (new sp)	Avahi papillomavirus 2	Avahi sp.	1	8	0.125
PX705254	Papillomaviridae	Avahi papillomavirus 1 (new sp)	Avahi papillomavirus 1	Avahi sp.	2	8	0.25
PX705256	Papillomaviridae	Pipapillomavirus 2	Rattus rattus papillomavirus 2	Rattus rattus	1	125	0.008
PX705259	Papillomaviridae	Pipapillomavirus 2	Rattus rattus papillomavirus 3	Rattus rattus	1	125	0.008
PX705260	Papillomaviridae	Varecia variegata papillomavirus 2	Varecia variegata papillomavirus 2	Varecia variegata	2	10	0.2
PX705262	Papillomaviridae	Varecia variegata papillomavirus 2	Microcebus papillomavirus 1	Microcebus sp.	1	27	0.037037
PX705263	Papillomaviridae	Iotapapillomavirus 1	Rattus rattus papillomavirus 1	Rattus rattus	2	125	0.016
PX705241	Parvoviridae	Bocaparvovirus new sp1	Black rat bocaparvovirus 1	Rattus rattus	1	125	0.008
PX705245	Parvoviridae	Dependoparvovirus new sp1	mouse lemur dependoparvovirus 1	Microcebus sp.	1	27	0.037037
PX705248	Parvoviridae	Dependoparvovirus new sp 2, with PQ678064	black rat dependoparvovirus 1	Rattus rattus	1	125	0.008
PX705255	Polyomaviridae	Polyomavirus new sp1	Avahi polyomavirus 1	Avahi sp.	3	8	0.375
PX705261	Polyomaviridae	Alphapolyomavirus ranorvegicus	Rattus rattus polyomavirus 1	Rattus rattus	1	125	0.008
